# Supplementary material for: Can Patients Self-Identify Gait Disturbances After Lower Extremity Trauma? Enhancing Patient Engagement in Their Care
Source: J Clin Med. 2026 Feb 3;15(3):1175. doi: 10.3390/jcm15031175 (PMC12897913; doi:10.3390/jcm15031175)
Supplement: Supplementary file 1 [file jcm-15-01175-s001.zip]

Archive with 2 entries (1 files):
- jcm-4096846-supplementary/
- jcm-4096846-supplementary/jcm-4096846-supplementary.xlsx
