# Supplementary material for: Can Patients Self-Identify Gait Disturbances After Lower Extremity Trauma? Enhancing Patient Engagement in Their Care
Source: J Clin Med. 2026 Feb 3;15(3):1175. doi: 10.3390/jcm15031175 (PMC12897913; doi:10.3390/jcm15031175)
Supplement: Supplementary file 1 [file jcm-15-01175-s001.zip › jcm-4096846-supplementary/jcm-4096846-supplementary.xlsx]

## Sheet: Gait Supplementary Table
Patient ID	Age	Gender	Date of Surgery	Time from Injury	Injury Category	Specific Injury	Comorbidities	Pain Score	T-Score	Presence of Limp
1	28 years	female	2023-06-12	15 weeks	Acetabular/Fracture	acetabular fracture	Obesity, Patellar Tendinitis, Unspecified Acetabular Fracture	1	46.7	no
2	56 years	female	2017-11-09	345 weeks	Achilles tendon rupture	achilles tendon rupture	fall risk, bronchitis, diabetes, hypertensive disorder, heart murmur, severe obesity	1	32.6	yes
3	52 years	male	2022-12-12	42 weeks	Ankle/Fracture	bimalleolar ankle fracture	Heart murmur, Hypertension, Inguinal Hernia, Severe Obesity, Sickle Cell Trait, Sleep Apnea	1	36	yes
4	41 years	male	2023-09-01	36 weeks	Ankle/Fracture	trimalleolar ankle fracture	fall risk, risk for impaired skin integrity, obesity	1	40	yes
5	28 years	female	2024-04-22	9 weeks	Ankle/Fracture	bimalleolar ankle fracture	asthma, left ankle pain, severe obesity,	1	33.3	yes
6	54 years	male	2024-07-02	7 weeks	Ankle/Fracture	ankle fracture bimalleolar	fall risk, obesity, risk for impaired skin integrity, sarcoidosis of lung, viral gastroenteritis, vitamin D deficiency	1	34.8	yes
7	59 years	male	2024-05-31	7 weeks	Ankle/Fracture	bimalleolar ankle fracture	obesity, coronary artery disease, gastro-esophageal reflux disease, psoriasis, acid reflux	2	45.3	yes
8	26 years	female	2021-04-06	172 weeks	Ankle/Fracture	ankle fracture bimalleolar	obesity, ankle fracture, closed bimalleolar fracture	0	35.6	yes
9	61 years	male	2023-05-15	51 weeks	Ankle/Sprain	high ankle sprain	obesity, hypertension	2	61.3	no
10	64 years	female	2023-11-27	9 weeks	Femur-Tibia/Fracture	distal femur fracture / bicondylar tibia fracture	Degenerative Disc Disease, Depression, Factor V Leiden, Obesity, Hiatal Hernia	1	42.7	yes
11	39 years	male	2023-06-26	14 weeks	Femur/Fracture	femoral shaft fracture	Impaired skin integrity, intervertebral disc protrusion, obesity, closed fracture of right lateral femoral condyle, displaced comminuted fracture of right femoral shaft, displaced fracture of body of right calcaneus	1	31.6	yes
12	61 years	male	2022-05-08	73 weeks	Femur/Fracture	intertrochanteric fracture fracture	obesity, weakness of left lower extremity, fall risk	2	52.9	yes
13	76 years	female	2022-04-18	107 weeks	Femur/Fracture	periprosthetic femur fracture	arthritis, fall risk, deformity of femur, closed fracture of proximal end of left femur, hypertension, obesity	2	43.4	yes
14	42 years	female	2020-08-26	205 weeks	Femur/Fracture	femur fracture pathologic	abnormal uterine bleeding, anxiety, depression, obesity, chronic back pain, GERD, hypertension, neurofibromatosis, optic nerve glioma, sickle cell trait, sleep apnea	0	35.9	yes
15	66 years	male	2023-05-06	52 weeks	Foot/Amputation	partial foot amputation hallux	glaucoma, obesity	1	39.4	no
16	66 years	male	2023-05-06	20 weeks	Foot/Fracture	open metatrasal fracture	Obesity, Glaucoma	0	40.6	no
17	35 years	male	2022-11-28	82 weeks	Foot/Fracture	talus fracture	arthritis of right subtalar joint, fall risk, obesity, hypoplastic kidney, synovitis, post-traumatic arthritis of right ankle	1	32.7	yes
18	65 years	female	2022-06-27	66 weeks	Knee Extensor Injury	quad tendon rupture	anxiety, elevated PSA, hyperlipidemia, hypertension, lower back pain, osteoarthritis of the left knee, severe obesity	1	44.1	yes
19	64 years	male	2022-06-27	94 weeks	Knee Extensor Injury	quad tendon rupture	lower back pain, fall risk, anxiety, elevated PSA, Hyperlipidemia, hypertension, left patellar tendon fracture, osteoarthritis of right knee, severe obesity	1	31.9	yes
20	22 years	male	2024-03-10	12 weeks	Knee Extensor Injury	patella fracture	risk for impaired skin integrity, obesity	0	36.7	no
21	45 years	female	2024-03-18	19 weeks	Knee/Soft-tissue injury	meniscus tear	arthritis, fall risk, risk for impaired skin integrity, burn contracture of skin, chronic back pain & bronchitis, COPD, herniation of lumbar intervertebral disc with radiculopathy, lumbar spinal stenosis, obesity, PTSD, sciatica, segmental dysfunction of lumbar region	1	35.7	yes
22	54 years	male	2016-02-26	396 weeks	lisfranc fracture	lisfranc fracture	Obesity, arthritis, fall risk, hypertension	1	37.9	no
23	57 years	male	2024-01-12	20 weeks	Lower Extremity laceration	quad laceration	arthritis, fall risk, risk for impaired skin integrity, hypertension, obesity, pulmonary embolism	1	40.2	yes
24	57 years	male	2024-01-12	28 weeks	Lower Extremity laceration	deep laceration calf	arthritis, fall risk, risk for impaired skin integrity, hypertension, obesity, pulmonary embolism	1	37.8	yes
25	47 years	male	2014-03-25	495 weeks	Pilon Fracture	pilon fracture	Obesity, Left Knee Pain, Vitamin D Deficiency	0	28.4	yes
26	57 years	male	2022-07-01	89 weeks	Pilon Fracture	pilon fracture	anxiety, depression, asthma, chronic back pain, diabetes mellitus, hypertension, hypercholesterolemia, schizophrenia, severe obesity, sleep apnea	1	45.9	yes
27	47 years	male	2023-04-11	62 weeks	Pilon Fracture	pilon fracture	fall risk, obesity, deep venous thrombosis	1	38.7	yes
28	50 years	female	2016-07-13	377 weeks	Tibia/Fracture	bicondylar tibial plateau fracture	Obesity, flank pain, suspected pulmonary embolism	0	31.4	yes
29	69 years	female	2022-06-24	78 weeks	Tibia/Fracture	tibial plateau fracture bicondylar	arthritis, acid reflux, fall risk, obesity, COPD, hypertension, impaired mobility, tissue and skin integrity, SOBOE	1	45.1	yes
30	68 years	female	2022-06-24	90 weeks	Tibia/Fracture	tibial plateau fracture	fall risk, anxiety, arthritis, risk for injury & infection, obesity, COPD, contracture of knee joint, hypertension, impaired mobility & skin integrity, SOBOE	1	45.1	yes
31	64 years	female	2023-11-27	16 weeks	Tibia/Fracture	bicondylar tibial plateau fracture	Degenerative disc disease, depression, factor v leiden, hiatal hernia, obesity, osteoporosis	1	38	yes
32	70 years	male	2023-03-27	58 weeks	Tibia/Fracture	tibial plateau fracture	arthritis, motor vehicle accident, hypertension, elevated liver enzymes level, obesity, peripheral vascular disease	1	44.2	yes
33	45 years	male	2023-09-19	36 weeks	Tibia/Fracture	tibial plateau fracture	obesity	0	37.4	yes
34	62 years	male	2024-03-11	12 weeks	Tibia/Fracture	tibial shaft fracture	aneurysm, arthritis, coronary artery disease, hypercholesterolemia, hypertension, numbness, obesity, valgus deformity	0	31.5	yes
35	60 years	female	2021-10-11	139 weeks	Tibia/Fracture	tibia fracture	amputated right lower extremity below knee, anxiety, arthritis, bursitis, carpal tunnel syndrome of left wrist, obesity, gastric reflux, hot flashes	1	51.5	yes
36	31 years	female	2023-11-06	32 weeks	Tibia/Fracture	tibial plateau fracture	anxiety, fall risk, obesity, closed anterior dislocation of right knee, endometriosis, injury of postlateral corner of right knee	1	34.5	yes
37	69 years	female	2022-10-31	87 weeks	Tibia/Fracture	tibial plateau fracture	arthritis, anxiety, fall risk, obesity, hypertension, chronic obstructive pulmonary disease, impaired mobility and tissue integrity	0	28.1	yes
38	62 years	male	2024-03-11	20 weeks	Tibia/Fracture	distal tibia fracture	aneurysm, arthritis, risk for impaired skin integrity, CAD, chronic pain, hypercholesterolemia, hypertension, numbness, obesity, valgus deformity	1	28.4	yes
39	44 years	female	2024-05-06	12 weeks	Tibia/Fracture	tibial plateau fracture	fall risk, risk for impaired skin integrity, obesity	2	46.5	no
40	63 years	male	2023-06-18	55 weeks	Acetabular/Fracture	acetabular fracture	risk for fall and impaired skin integrity	2	61.3	no
41	43 years	female	2021-12-13	137 weeks	Acetabular/Fracture	acetabular fracture	fall risk, risk for impaired skin integrity, risk for injury, impaired mobility	0	32.9	yes
42	35 years	male	2022-04-22	74 weeks	Ankle/Fracture	ankle fracture bimalleolar	none	0	40.4	no
43	75 years	female	2023-10-02	12 weeks	Ankle/Fracture	bimalleolar ankle fracture	arthritis, fall risk, overweight BMI, hemicrania continua, hypercholesterolemia, neuropathy, mixed hyperlipidemia, vitamin d deficiency	1	37.3	yes
44	40 years	female	2023-01-30	47 weeks	Ankle/Fracture	bimalleolar ankle fracture	asthma, fibromyalgia muscle pain, liver mass, lupus, lower back pain, von Willebrand disorder	1	36.7	no
45	40 years	female	2023-01-30	59 weeks	Ankle/Fracture	ankle fracture bimalleolar	asthma, fibromyalgia muscle pain, liver mass, lupus, lower back pain, von Willebrand disorder	1	36.7	no
46	75 years	female	2023-10-02	24 weeks	Ankle/Fracture	ankle fracture bimalleolar	arthritis, fall risk, overweight BMI, hemicrania continua, hypercholesterolemia, neuropathy, mixed hyperlipidemia, vitamin d deficiency	1	37.3	yes
47	30 years	female	2024-07-15	2 weeks	Ankle/Fracture	ankle fracture bimalleolar	family history of factor v leiden mutation, pancreatitis, rash	1	47	no
48	64 years	female	2024-03-08	6 weeks	Femur/Fracture	distala femur fracture intercondylar	asthma, fall risk, contracture of left knee joint, thyroid disease, displaced fracture of lateral condyle of left tibia	2	36	yes
49	59 years	male	2022-12-12	73 weeks	Femur/Fracture	femur fracture	anxiety, fall risk, closed fracture of right femur, deep venous thrombosis, sepsis, tachycardia	2	41.8	yes
50	27 years	male	2023-08-16	38 weeks	Femur/Fracture	femoral shaft fracture	fall risk	0	35	yes
51	31 years	male	2023-11-28	32 weeks	Foot/Fracture	calcaneus fracture	fall risk	0	25.9	yes
52	34 years	female	2023-07-31	9 weeks	Knee Extensor Injury	patellar tendon rupture	Hypertension, anxiety, childhood asthma, joint pain	1	41.1	yes
53	32 years	female	2024-05-31	3 weeks	Knee Extensor Injury	patellar fracture	fall risk, history of patellar fracture, overweight BMI	2	42.9	yes
54	32 years	male	2022-01-21	88 weeks	Knee/Dislocation	knee dislocation	Asthma, alteration in bowel elimination, alteration in comfort: pain, fall risk, chronic bronchitis, depression, impaired mobility, impaired tissue integrity, mastoiditis, self-care deficit, traumatic brain injury	1	42.7	no
55	32 years	female	2023-07-25	10 weeks	Knee/Soft-tissue injury	anterior cruciate ligament tear	none	1	42.7	no
56	34 years	female	2023-11-02	36 weeks	Knee/Soft-tissue injury	posterior cruciate ligament tear	fall risk	2	36.3	yes
57	30 years	male	2024-03-11	20 weeks	Pelvis/Fracture	fracture of the pelvis	Anxiety, Depression, Chronic migraine, Intervertebral Disc Protrusion, SOBOE	1	31.5	no
58	31 years	male	2024-03-11	9 weeks	Pelvis/Fracture	pelvic fracture	intervertebral disc protrusion, chronic pain & migraine, numbness, anxiety, depression	1	34	no
59	40 years	male	2021-08-29	140 weeks	Pilon Fracture	pilon fracture	arthritis, fall risk, anxiety, depression, Hx of fasciotomy	1	41.8	no
60	22 years	male	2022-06-24	98 weeks	Pilon Fracture	pilon fracture	ankle fracture, disp fx of proximal phalanx of left ring finger	1	36.6	yes
61	31 years	male	2021-09-05	108 weeks	Tibia-Fibula/Fracture	open tib fib fracture	Assault with gunshot wound, chronic lower back pain	0	34.7	yes
62	65 years	male	2023-09-29	1 week	Tibia/Fracture	proximal tibia fracture	Overactive bladder, wound on left leg, hypercholesterolemia, hypertension, dry eyes	1	33.7	no
63	65 years	male	2023-09-29	12 weeks	Tibia/Fracture	tibial plateau fracture	fall risk, hypercholesterolemia, hypertension, overactive bladder	2	55.2	no
64	49 years	female	2024-02-26	3 weeks	Tibia/Fracture	tibia fracture	fall risk, ADHD, arthritis, chronic pain, cervical spinal stenosis, cervical disc disorder with myelopathy, depression, plantar fasciitis of right foot, PTSD, unsteady gait, spinal arachnoiditis	1	41.7	yes
65	66 years	female	2024-02-19	18 weeks	Tibia/Fracture	tibia shaft fracture	anxiety, depression, fall risk, chronic obstructive pulmonary disease, edema, osteoporosis	2	41.1	yes
66	25 years	male	2024-05-13	10 weeks	Tibia/Fracture	tibia fracture	none	1	34.7	yes
